# Supplementary material for: No-Code Platform-Based Deep-Learning Models for Prediction of Colorectal Polyp Histology from White-Light Endoscopy Images: Development and Performance Verification
Source: J Pers Med. 2022 Jun 12;12(6):963. doi: 10.3390/jpm12060963 (PMC9225479; doi:10.3390/jpm12060963)
Supplement: Supplementary file 1 [file jpm-12-00963-s001.zip]

Archive with 1 entries (1 files):
- jpm-1752157-supplementary.pdf
